# Supplementary material for: Biophotonic detection of high order chromatin alterations in field carcinogenesis predicts risk of future hepatocellular carcinoma: A pilot study
Source: PLoS One. 2018 May 17;13(5):e0197427. doi: 10.1371/journal.pone.0197427 (PMC5957523; doi:10.1371/journal.pone.0197427)
Supplement: S1 Dataset — (XLSX) [file pone.0197427.s001.xlsx]

## Sheet: Sheet1
HCC	PWS	Normalized PWS
47	0.000266	0.95
49	0.000464	2.32
48	0.000737	3.75
19	0.000384	0.95
39	0.000321	1.19
41	0.000353	1.3
43	0.000279	0.95
44	0.000359	1.12
45	0.00022	0.77
46	0.000334	1.13
50	0.000375	1.88
40	0.000252	0.96
42	0.000431	1.52
53	0.000305	1.54
2	0.000243	0.82
61	0.000555	1.49
38	0.000303	1.08
52	0.000473	2.4
Non-HCC	PWS	Normalized PWS
77	0.000292	1.1
78	0.0003	1.11
79	0.00028	0.97
80	0.000288	1.09
81	0.000204	0.73
54	0.000359	1.21
55	0.000252	0.91
56	2.17E-04 or 1.83E-04	0.65
58	0.000293	1.5
59	0.000369	1.24
66	0.00015	0.76
67	0.000171	0.87
68	0.000136	0.69
69	0.000177	0.91
70	0.000249	1.27
71	0.000536	1.42
72	0.000158	0.37
73	0.000388	0.99
75	0.000447	1.2
76	0.000277	1.02
62	0.00019	0.51
63	0.000357	0.95
64	0.000347	0.93
65	0.000517	1.38
74	0.000466	1.25
26	0.000364	0.97
